# Supplementary material for: Flexible Lead-Free Piezoelectric Ba0.94Sr0.06Sn0.09Ti0.91O3/PDMS Composite for Self-Powered Human Motion Monitoring
Source: J Funct Biomater. 2023 Jan 8;14(1):37. doi: 10.3390/jfb14010037 (PMC9860964; doi:10.3390/jfb14010037)
Supplement: Supplementary file 1 [file jfb-14-00037-s001.zip]

Archive with 1 entries (1 files):
- jfb-2096564-supplementary.pdf
